# Supplementary material for: Organizational and behavioral attributes’ roles in adopting cloud services: An empirical study in the healthcare industry
Source: PLoS One. 2023 Aug 25;18(8):e0290654. doi: 10.1371/journal.pone.0290654 (PMC10456173; doi:10.1371/journal.pone.0290654)
Supplement: S1 Data — (CSV) [file pone.0290654.s002.csv]

ID	Gender	Age	Education	Experience_of_using_e_health	CST1	CST2	CST3	CST4	CST5	CST6	CST7	HM1	HM2	HM3	HM4	SM1	SM2	SM3	SM4	IN1	IN2	IN3	IN4	TR1	TR2	TR3	TR4	TR5	TR6	CFT1	CFT2	CFT3	BCT1	BCT2	BCT3	BCT4	BCT5	UTT1	UTT2	UTT3
1	1	1	1	2	5	4	5	5	5	4	3	3	4	4	4	2	2	3	4	3	3	3	4	3	3	4	4	3	3	3	4	4	3	5	3	4	4	4	4	4
2	1	1	1	2	5	4	4	2	4	3	4	1	1	1	1	2	1	1	1	1	1	1	1	1	2	2	2	1	1	1	2	2	1	1	2	2	2	3	3	3
3	1	1	1	3	3	3	3	3	3	4	3	1	1	1	1	1	1	1	1	2	3	2	2	1	2	1	2	2	2	3	3	2	3	2	2	2	2	1	2	1
4	1	1	1	3	5	5	4	5	5	5	5	5	5	5	5	5	5	5	5	4	4	5	4	4	5	5	5	5	4	4	5	5	3	4	4	3	3	5	4	5
5	1	4	3	4	3	3	3	3	3	3	3	4	2	3	3	4	4	4	4	5	5	3	5	3	3	3	4	3	4	4	4	4	3	4	3	4	3	5	2	2
6	2	1	1	2	5	4	4	5	5	4	5	5	5	5	5	5	5	5	5	4	3	5	4	5	5	5	4	3	4	5	4	5	3	5	5	5	5	5	5	4
7	1	2	2	3	5	4	5	5	5	4	5	5	5	5	5	3	4	4	4	2	3	3	3	4	5	5	5	4	4	4	4	3	5	5	5	4	3	5	3	3
8	1	1	3	3	5	5	5	5	5	5	5	5	5	5	5	5	5	5	5	5	4	5	4	3	5	4	3	3	4	5	5	5	3	5	4	4	4	4	4	5
9	1	1	1	3	3	3	3	3	3	3	3	5	3	5	4	2	2	2	2	5	5	4	4	5	5	5	3	4	4	4	4	5	3	3	5	4	3	3	3	2
10	1	2	4	2	4	4	4	4	4	3	3	2	3	2	3	1	2	1	1	2	3	3	2	3	2	2	2	1	3	3	2	3	2	3	2	2	3	2	2	2
11	2	1	1	2	1	1	1	1	1	1	1	1	1	1	1	3	3	3	2	2	3	3	3	2	3	3	3	3	2	4	4	5	1	2	1	2	1	1	2	2
12	2	3	4	3	5	4	3	5	3	4	5	5	5	5	5	5	5	5	4	5	5	5	5	3	5	4	5	5	4	4	5	5	4	5	5	5	4	5	3	4
13	1	2	3	2	5	5	5	5	5	5	5	4	5	4	5	5	5	5	5	5	5	5	4	4	4	5	3	4	4	5	5	5	3	2	4	3	5	5	5	5
14	1	1	1	4	5	4	5	5	5	4	5	5	5	5	5	5	5	5	5	5	5	4	5	4	5	4	4	3	4	5	4	5	3	5	5	4	3	5	4	4
15	1	2	1	3	3	3	3	3	3	3	3	4	4	3	3	3	4	3	3	4	4	4	4	4	4	4	3	5	5	4	5	3	4	5	3	3	4	4	5	5
16	1	1	1	2	5	4	3	5	5	4	5	4	4	4	5	5	5	5	5	5	5	4	4	5	5	5	5	4	5	4	5	5	3	4	4	3	5	5	4	4
17	1	2	1	4	4	5	4	4	5	5	4	5	5	5	4	5	5	5	4	5	4	5	4	4	5	5	5	5	5	5	5	4	4	5	5	4	5	4	4	4
18	1	4	1	2	5	5	5	5	5	5	5	5	5	5	4	4	5	5	5	5	5	4	5	3	3	3	3	5	1	5	4	5	4	4	4	5	4	4	4	4
19	1	3	1	4	4	5	3	4	5	5	4	5	5	5	5	5	5	5	4	5	4	5	5	5	5	4	4	4	4	4	5	5	3	5	5	5	5	4	3	4
20	1	1	2	4	3	3	3	3	4	4	4	3	2	3	3	2	1	1	1	3	2	2	2	2	2	2	2	2	2	3	4	3	2	2	2	2	2	5	4	5
21	1	1	1	3	5	5	5	5	5	5	5	5	5	5	4	5	5	5	5	5	5	5	5	4	3	3	5	5	3	5	5	5	4	5	4	4	5	4	5	5
22	1	2	1	2	3	3	2	3	3	3	3	4	4	4	3	2	2	2	2	5	5	5	5	3	4	4	3	3	4	4	4	4	3	3	3	4	4	5	4	5
23	1	2	1	2	3	4	5	3	5	4	3	4	5	4	5	3	5	4	5	5	5	5	5	4	2	5	4	4	4	5	4	5	4	4	4	4	3	5	4	5
24	1	1	1	2	3	4	5	3	5	4	3	4	4	4	4	4	5	5	5	4	4	5	5	5	5	4	5	3	3	5	4	4	3	4	5	3	5	5	5	4
25	1	1	1	2	4	4	3	4	4	5	5	3	4	3	3	3	3	3	2	2	3	4	3	4	5	2	5	3	3	4	4	3	3	5	5	3	5	4	4	5
26	1	1	2	3	5	5	5	5	5	5	5	5	5	5	4	4	3	3	5	5	4	5	4	3	4	5	4	4	3	4	5	5	4	5	5	5	3	5	5	4
27	2	2	1	4	5	4	4	5	4	4	5	5	5	5	4	5	5	5	5	4	4	5	5	4	5	4	5	5	4	5	5	5	5	5	4	5	5	5	5	3
28	1	3	1	3	5	5	4	5	4	5	5	5	3	5	4	4	5	5	5	5	5	5	5	5	4	5	4	4	4	4	4	5	4	5	3	4	5	5	4	4
29	1	3	1	2	5	4	5	5	5	4	5	5	5	5	5	5	5	5	5	5	5	4	5	4	5	5	5	4	4	4	5	5	4	5	5	5	4	5	5	3
30	1	1	1	2	3	4	4	4	3	4	4	3	2	3	2	1	1	1	1	3	2	2	3	3	4	2	5	4	3	3	4	3	2	1	2	2	1	1	2	1
31	1	3	1	2	3	5	5	3	5	5	3	5	5	5	5	2	3	2	2	5	5	5	5	4	5	5	4	4	4	5	4	4	3	4	4	4	3	4	5	5
32	1	1	1	3	5	4	5	5	5	4	5	5	5	5	5	4	5	5	5	5	5	5	5	5	5	5	5	4	5	4	5	5	3	3	4	4	4	5	4	3
33	1	1	3	2	3	3	3	3	2	3	3	4	4	4	5	3	3	3	3	5	5	5	5	1	1	1	2	2	1	4	4	4	4	4	5	4	4	3	4	5
34	1	3	3	2	5	4	4	5	5	4	5	3	3	3	3	3	2	3	2	4	3	3	4	5	5	2	5	5	5	4	3	4	3	5	4	5	4	5	3	5
35	2	1	1	2	5	5	4	5	4	5	5	4	4	4	4	4	4	4	4	5	5	5	5	5	4	5	4	5	4	5	5	4	4	4	4	4	4	5	5	5
36	2	2	1	2	5	5	5	5	5	5	5	5	5	5	5	4	5	5	5	5	5	5	5	4	5	5	4	4	4	5	5	5	4	4	5	4	5	5	5	5
37	1	2	1	2	5	4	3	2	3	4	5	5	5	5	5	5	5	5	5	5	5	5	5	5	5	5	5	4	5	5	4	5	3	4	4	4	5	5	2	2
38	1	1	1	3	4	3	3	3	4	3	4	4	3	3	3	3	4	4	4	4	5	5	4	5	5	5	5	4	5	3	4	4	4	5	4	5	5	4	4	5
39	1	1	1	2	4	5	4	4	4	5	4	1	2	1	1	3	2	3	3	3	4	4	3	2	2	3	3	3	3	4	4	5	4	4	4	4	4	5	5	5
40	1	1	2	3	5	4	5	5	5	4	5	4	4	4	4	5	5	5	5	5	5	5	5	4	3	5	3	4	3	4	5	5	5	4	4	5	4	5	4	2
41	1	2	1	2	4	5	5	4	4	4	4	1	1	1	1	1	1	1	1	2	2	2	3	2	1	1	2	2	1	1	1	2	2	2	2	2	2	2	3	3
42	1	3	3	2	3	3	3	3	3	2	3	5	5	5	5	4	4	4	4	4	5	5	4	3	4	4	3	3	4	3	4	5	4	5	5	4	4	5	3	4
43	2	1	1	2	5	4	5	5	5	4	4	5	5	5	5	5	4	5	4	5	5	5	5	4	5	5	4	5	4	5	4	4	3	5	3	4	4	5	4	5
44	1	2	1	4	5	4	5	5	5	4	4	3	3	3	3	5	4	5	4	5	4	5	5	5	5	5	3	4	3	5	4	4	3	5	5	4	4	3	4	4
45	1	1	1	3	5	5	5	5	5	5	5	5	5	5	4	5	5	5	5	5	4	5	5	4	5	5	3	5	3	5	5	4	4	5	4	5	4	4	5	5
46	1	1	1	2	4	4	4	4	4	4	4	5	5	5	5	5	5	5	4	5	2	5	5	5	5	3	4	4	5	5	5	4	5	5	4	4	5	3	3	4
47	1	2	1	2	3	3	3	3	3	3	3	4	4	4	4	3	3	3	3	5	5	5	5	3	3	4	5	4	4	4	4	4	4	5	4	4	4	5	3	3
48	1	4	1	2	4	3	3	3	3	2	2	3	3	3	3	3	2	2	2	5	4	4	5	2	1	2	2	1	2	4	4	4	2	2	3	3	2	4	4	5
49	1	3	1	2	4	4	5	4	4	4	4	2	2	1	1	1	1	1	2	1	2	2	2	2	2	2	2	2	2	1	2	2	1	2	1	1	1	3	3	3
50	1	3	1	2	5	5	5	4	5	5	5	5	5	5	5	5	5	5	5	5	5	5	5	4	4	5	4	3	3	5	4	5	4	5	3	3	5	4	3	4
51	1	4	2	2	5	5	5	5	5	5	5	5	5	5	5	5	5	4	5	5	4	4	5	4	4	4	5	4	3	4	5	5	3	5	5	4	4	5	4	3
52	2	1	1	2	4	5	4	4	4	5	5	5	5	4	5	2	2	3	3	5	5	4	5	5	4	5	5	5	5	4	4	5	3	4	4	3	4	4	4	5
53	1	1	1	2	5	5	5	5	5	5	5	4	5	5	5	5	5	5	5	5	5	5	5	5	5	5	4	4	5	5	5	5	3	4	5	4	5	4	4	5
54	1	2	1	4	5	5	5	5	5	5	5	3	5	5	5	5	5	5	5	4	3	5	4	5	3	4	5	5	3	5	4	4	4	4	4	4	5	5	5	5
55	1	1	1	3	5	4	5	5	5	4	5	5	5	5	5	5	5	5	5	5	3	5	5	4	5	4	4	5	5	4	4	5	3	5	5	5	5	3	5	4
56	1	1	1	4	4	4	5	5	4	4	4	1	1	1	1	1	1	1	1	2	2	3	1	2	1	1	2	1	1	1	2	1	1	2	1	1	1	3	3	2
57	1	3	2	3	2	3	2	2	4	3	2	4	5	5	5	4	4	5	5	3	4	4	4	5	4	3	5	4	5	4	4	4	5	5	5	4	5	5	3	3
58	1	4	1	4	4	5	4	4	4	4	4	5	5	5	5	5	5	5	5	5	5	5	5	5	5	3	5	5	3	5	4	4	3	5	4	5	3	5	5	5
59	1	1	2	2	5	5	5	5	5	5	5	5	5	4	5	4	5	3	5	5	5	5	5	4	5	5	4	4	5	3	5	5	4	5	5	3	5	4	3	5
60	1	1	1	3	5	5	5	4	5	5	4	5	5	5	5	3	5	4	5	5	4	5	5	4	5	5	5	5	4	5	4	4	4	5	4	5	5	4	4	4
61	1	1	1	3	1	1	1	1	1	1	1	4	4	4	4	2	1	1	1	5	5	5	5	4	3	4	3	5	5	4	4	4	3	5	3	2	3	5	5	5
62	1	2	3	4	4	5	4	5	4	4	5	4	4	5	5	4	3	3	3	5	5	5	5	5	3	4	4	5	4	5	5	4	3	5	4	4	5	4	5	3
63	1	2	3	2	4	5	4	4	4	4	4	5	4	4	4	3	4	4	4	4	5	4	4	2	1	2	2	1	1	5	4	4	3	5	3	5	4	5	5	5
64	1	1	2	2	4	5	4	5	4	4	5	5	5	5	5	5	5	5	5	5	4	4	5	5	4	4	5	5	3	5	4	5	4	4	4	4	5	5	5	4
65	1	2	2	2	5	5	5	5	5	5	5	4	5	5	5	4	5	3	5	5	5	5	5	4	5	4	3	4	4	4	5	4	5	4	4	5	4	4	4	3
66	1	1	1	4	5	5	5	4	5	5	4	4	4	4	4	4	4	4	4	4	4	4	4	5	4	5	5	4	3	4	4	4	4	4	4	4	4	2	2	2
67	1	1	2	2	4	4	4	5	4	4	5	4	4	4	4	5	4	5	4	3	5	4	3	5	4	5	5	4	4	4	5	4	3	3	3	3	4	3	4	3
68	1	2	1	4	5	5	5	5	5	5	5	5	5	5	5	5	5	5	5	5	4	4	5	5	5	4	5	5	5	5	5	4	3	5	5	5	5	5	3	3
69	1	3	2	2	5	5	5	5	5	5	5	4	4	5	4	4	5	3	5	3	3	4	4	5	5	5	5	5	3	4	4	4	4	5	5	4	4	4	4	4
70	2	2	3	4	5	5	5	5	5	5	5	5	4	5	4	5	5	5	5	5	4	5	5	4	5	5	4	5	5	5	4	5	4	5	5	3	4	4	5	5
71	1	2	1	2	5	5	5	5	5	5	5	5	5	5	4	4	5	3	5	5	5	5	5	5	3	4	5	5	4	4	4	5	4	4	4	5	5	5	5	4
72	1	3	1	2	5	5	5	5	5	5	5	5	5	5	5	4	5	5	5	5	4	5	3	5	4	5	5	5	3	5	5	5	3	5	5	4	4	5	2	5
73	1	3	1	3	5	5	5	4	4	5	4	5	4	4	4	2	2	2	1	4	5	3	5	5	5	5	5	4	5	4	4	5	4	3	3	5	3	5	5	4
74	1	1	3	2	5	5	5	5	5	5	5	5	5	5	5	5	5	5	5	5	4	3	4	5	3	4	4	5	5	5	5	4	3	5	5	5	5	3	3	5
75	1	1	3	4	5	5	5	5	5	5	5	4	5	5	5	5	5	5	5	4	5	4	4	4	4	5	5	5	5	4	5	5	5	5	5	4	4	5	4	5
76	2	1	3	3	2	2	3	3	3	3	2	4	4	4	4	4	5	3	5	5	5	5	4	5	5	5	5	5	4	3	5	3	4	5	5	5	5	4	4	5
77	1	2	3	3	5	5	5	5	4	5	4	5	5	5	5	5	5	5	5	5	5	5	5	3	4	4	4	5	5	5	5	4	4	5	4	4	4	5	3	3
78	1	1	1	4	4	4	4	4	5	4	5	5	5	5	5	4	4	5	4	4	5	3	3	3	5	4	5	4	5	4	4	5	4	4	5	5	5	4	4	4
79	1	2	1	3	5	5	5	5	5	5	5	5	4	5	4	5	5	5	4	4	5	5	5	5	5	4	5	5	3	5	3	5	3	5	4	4	5	5	5	5
80	1	1	1	4	5	5	5	5	4	5	4	5	4	4	5	5	5	5	5	5	5	5	5	3	3	5	5	4	5	4	4	5	3	4	4	5	5	4	4	4
81	1	3	1	2	4	4	4	4	4	4	4	5	3	5	5	3	2	3	3	5	5	5	4	4	5	4	4	2	5	5	4	5	5	5	5	5	5	5	5	5
82	1	4	1	2	5	5	5	5	5	5	5	4	5	5	5	5	5	5	5	5	4	3	5	5	5	5	5	4	5	4	5	4	4	5	3	5	5	3	5	4
83	1	4	1	2	5	5	5	5	5	5	5	5	4	5	5	5	4	5	4	4	5	4	5	5	5	4	4	4	3	5	4	5	4	5	4	4	5	5	4	3
84	1	1	1	2	4	4	4	4	5	4	5	2	3	2	2	3	3	2	2	2	2	3	3	5	5	5	5	4	5	4	5	4	3	4	4	4	4	5	5	5
85	1	2	3	3	2	3	3	3	2	2	2	1	2	1	1	2	1	1	2	3	3	3	3	2	3	2	2	1	1	2	2	2	3	2	3	3	2	1	2	1
86	1	4	3	4	3	3	3	4	4	3	3	2	3	3	2	2	2	2	2	3	2	2	2	2	2	2	2	1	1	3	3	3	2	2	2	2	2	1	2	2
87	1	1	1	3	5	5	5	5	5	5	5	4	5	5	5	5	5	5	5	5	4	4	5	5	4	4	4	5	3	4	4	4	3	5	5	5	4	4	5	5
88	1	2	1	2	4	4	4	4	4	4	4	4	3	3	4	4	4	3	4	5	5	5	5	5	5	3	5	5	5	4	4	3	4	5	4	4	5	4	5	3
89	1	3	3	3	5	5	5	5	5	5	5	5	3	5	3	4	4	3	4	5	4	5	5	5	4	5	4	5	4	4	4	5	3	5	4	4	4	5	5	4
90	1	1	3	3	5	5	5	5	5	5	5	5	3	4	5	5	5	5	5	4	5	4	4	4	4	5	3	5	3	5	4	4	3	3	5	5	4	5	4	3
91	1	1	1	3	5	5	5	5	5	5	5	5	4	5	5	5	4	5	4	4	5	5	4	5	5	5	5	5	4	5	4	4	3	5	5	3	5	4	5	4
92	1	3	1	4	5	5	5	5	5	5	5	5	5	5	5	4	4	3	4	5	5	5	5	5	4	5	4	5	5	4	4	5	4	4	5	4	5	5	4	4
93	1	2	1	2	5	5	5	5	5	5	5	3	3	4	3	5	4	5	4	4	5	4	5	5	3	4	3	5	5	4	4	4	3	5	5	5	4	5	3	3
94	1	1	1	2	5	5	5	5	5	5	5	5	5	5	4	5	5	5	5	5	4	4	5	3	4	4	5	4	5	4	4	4	4	5	4	5	5	5	4	4
95	1	2	1	2	4	4	4	4	4	4	5	5	5	5	5	5	5	5	5	5	4	5	5	5	5	4	5	5	5	4	4	4	4	5	4	5	5	3	5	4
96	1	1	1	3	5	5	5	5	5	5	3	5	4	5	5	5	5	5	5	4	5	5	4	5	5	5	5	5	4	4	4	4	5	4	5	5	4	5	4	4
97	1	2	1	3	3	3	3	3	3	3	3	3	3	3	3	2	2	2	2	4	5	5	3	2	5	4	5	4	3	3	4	4	3	4	5	4	4	4	3	4
98	1	1	1	2	5	5	5	5	5	5	5	5	5	5	5	3	2	3	3	5	4	5	3	4	4	5	3	5	4	4	5	5	2	2	3	2	3	5	5	5
99	1	1	1	2	5	5	5	5	5	5	5	5	5	5	5	4	5	5	5	4	5	4	5	4	4	4	3	5	3	4	4	5	5	4	4	5	5	4	4	4
100	1	2	1	3	4	4	4	4	4	4	5	5	5	5	5	5	5	5	5	5	5	5	5	5	5	5	5	4	5	5	5	5	3	5	5	5	4	5	4	4
101	1	1	1	2	5	5	5	5	5	5	5	5	5	5	5	4	4	4	5	5	4	5	5	2	2	1	1	3	2	4	4	5	5	4	4	5	4	2	3	2
102	1	1	3	2	5	5	5	5	5	5	5	4	5	5	5	5	5	5	5	4	4	3	5	5	4	4	4	4	4	5	4	5	4	3	4	5	4	4	5	5
103	1	1	2	3	4	4	4	4	4	4	4	5	5	5	5	3	4	4	4	5	5	5	5	4	4	4	5	5	5	4	5	4	5	5	5	5	5	5	4	5
104	1	1	1	2	1	1	1	1	1	1	1	5	5	5	5	5	5	3	5	5	5	4	5	4	5	5	4	5	4	4	4	5	4	5	4	5	5	2	2	2
105	1	1	1	2	5	5	5	5	5	5	5	3	3	4	4	3	3	2	3	3	3	2	2	3	3	3	2	2	4	3	4	3	3	3	5	5	5	3	2	2
